# Supplementary material for: Childhood-onset dystonia-causing KMT2B variants result in a distinctive genomic hypermethylation profile
Source: Clin Epigenetics. 2021 Aug 11;13:157. doi: 10.1186/s13148-021-01145-y (PMC8359374; doi:10.1186/s13148-021-01145-y)
Supplement: Supplementary file 9 — Additional file 9: Table S1. Clinical characterization of the study cohort. [file 13148_2021_1145_MOESM9_ESM.xlsx]

## Sheet: Foglio1
Table S1. Clinical characterization of the study cohort.
BS, blepharospasm; DA, dysarthria; DP, dysphagia; IUGR, intrauterine growth restriction; L, laryngeal; LL, lower limbs; UL, upper limbs; CVH, cerebellar vermis hypoplasia; OM, oromandibular. References: Carecchio et al. (2019) Mov Disord. 34: 1516-27; Kawarai et al. (2018) Parkinsonism Relat Disord. 52:55-61.
aRichards et al. (2015) Genet Med. 17:405-423.
Patients with pathogenic variants (cases used to define the KMT2B-related episignature)
Patient #	1	2	3	4	5	6	7	8
KMT2B NT change (NM_014727.2)	c.6210_6213delTGAG	c.6413dupC	c.649dupC	c.1664dupC	c.5114G>A	c.5405_5428del	c.1656dupC	c.5258T>C
KMT2B AA change	p.Ser2070ArgfsTer20	p.Ala2139GlyfsTer6	p.Arg217ProfsTer35	p.Val557GlyfsTer42	p.Arg1705Gln	p.Gln1802_Ala1809del	p.Lys553GlyfsTer46	p.Leu1753Pro
ACMG/AMP Classificationa	Pathogenic	Pathogenic	Pathogenic	Pathogenic	Pathogenic	Pathogenic	Pathogenic	Pathogenic
Inheritance/segregation	de novo	de novo	de novo	de novo	de novo	de novo	undetermined (mother: WT,father: not available)	de novo
gnomAD v.2.1	-	-	-	-	-	-	-	-
CADD score v1.6	33	25.4	27.2	21.8	31	35	24.2	32
MetaDome score	NA	NA	NA	NA	0.44 (intolerant)	NA	NA	0.75 (neutral)
Notes	Carecchio et al. 2019	Carecchio et al. 2019	ClinVar (rs764234724)	-	Meyer et al. 2017	Carecchio et al. 2019	Kawarai et al. 2018	Carecchio et al. 2019
Sex	F	F	F	M	M	F	M	F
Age at last assessment	20 y	36 y	11 y	12 y	24 y	30 y	44 y	24 y
Onset of motor symptoms (age)	6 y	5 y	5 y	8 y	6 y	4 y	4 y	4 y
Motor and other symptoms at onset	LL dystonia	LL + Laryngeal dystonia	LL dystonia	Laryngeal dystonia	LL dystonia	LL dystonia	LL + Laryngeal dystonia	LL dystonia
Dystonia, upper limb	y +	y	Y /bilateral/ +	Y/right/++	Y +++	Y	y	y
Dystonia, lower limbs	y+	no	Y/left> right/+++	Y, left/+++	Y +++	Y trunk +++	y	y
Dystonia, (cranial/ cervical/laryngeal) (Y/N)	Y (L) +++	Y (OM, L) +++	Y (DP,DA) +++	Y (DP, DA)++	Y (L) +++	N	Y (OM, L) +++	Y (OM, L) +++
Brain MRI/Gpi	normal\normal	normal\normal	normal/normal	normal/normal	CVH\normal	normal\normal	normal\npormal	normal\normal
Other neurological features	brisk tendon reflex	brisk reflex LL	N	N	N	subcortical myoclonus	absent reflex ll	parkinsonism, microcephaly
Treatment efficacy (type,Y/N)	trihex, N; botulin toxin, Y	trihex, Y; baclofen, Y; gabapentin, Y	trihexyphenidyl, Y; botulin toxin,Y	levodopa, N; trihexyphenidyl, Y; botulin toxin, N	trihex, N; tetraben, N; diazepam, Y	trihex, N; clonazepam, Y; botulin toxin, Y	clonazepam, Y; trihex, Y; quetiapine, Y	yhihe, Y; levodopa, N
Deep brain stimulation efficacy	Y (8 y)	N	N		Y (10 y)	Y (14 y)	N	Y (11 y)
Eye anomalies	N	N	N	N	N	N	N	N
Prenatal features	N	N	N	IUGR	N	N	N	N
Length/weight/OFC (birth)			45/2430/33 (36+5 weeks GA)	42/2070/32 (36+0 weeks GA)
DD/ID	N/IQ 69	N/IQ 91	language delay/ borderline	N	language delay/IQ 75	borderline/IQ 77	mild	N/mild
Behavioral/psychiatric issues	N	Y (depression)	N	N		N	depression	N
Microcephaly	N	N	N	N	N	N	N	y
Growth	short stature	short stature	precocious puberty	short stature	short stature	normal	normal	short stature
Facial features	N	N	N	hypertelorism	broad nasal bridge, low-set ears, thin upper lip, epicantal fold	elongated face	bulbous nasal tips, mild eye ptosis	bulbous nasal tip, thin upper lip, prognatism,
Other features/signs	N	N	N	N	status dystonicus (8 y)	N	N	N
Patients with KMT2B VUS (cases used for episignature validation and variant classification)
Patient #	9	10	11	12	13	14	15	16	17	18
KMT2B NT change (NM_014727.2)	c.4844C>T	c.5330G>C	c.3232C>T	c.5392G>A	c.2268_2279dupACAGCCACAGCT	c.3431A>T	c.7169C>T	c.1942C>T	c.7595G>A	c.3008G>A
KMT2B AA change	p.Ser1615Leu	p.Arg1777Pro	p.Arg1078Cys	p.Ala1798Thr	p.Gln759_Pro762dup	p.Asp1144Val	p.Ser2390Leu	p.Arg648Trp	p.Arg2532Gln	p.Arg1003Gln
ACMG/AMP Classificationa	uncertain significance	uncertain significance	uncertain significance	uncertain significance	uncertain significance	uncertain significance	uncertain significance	uncertain significance	uncertain significance	uncertain significance
"Functional" matching based on the generated episignature (Table S3)	DYT28	DYT28	controls	controls	controls	controls	controls	controls	controls	not fitting DYT28
Inheritance/segregation	undetermined (mother: WT, father: NA)	undetermined (mother: WT, father: NA)	sibling sharing clinical features and KMT2B variant	unknown	inherited from an apparently healthy mother	inherited from an apparently healthy mother	unknown	de novo	de novo	inherited from an apparently healthy father
gnomAD v.2.1	-	-	-	-	0.00118	-	4.02e-05	-	-	-
CADD score v1.6	28	23.7	32	22.2	14.7	28.8	26.8	30	32	32
MetaDome score	0.26 (intolerant)	0.29 (intolerant)	0.67 (slightly intolerant)	0.5 (intolerant)	NA	0.53 (slightly intolerant)	0.59 (slightly intolerant)	0.67 (slightly intolerant)	0.3 (intolerant)	0.25 (intolerant)
Notes	previously reported in Carecchio et al. 2019	previously reported in Carecchio et al. 2019	Late-onset butulin toxin-responsive blepharospasm; sib with similar features and KMT2B variant; father with features suggestive of Parkinson disease.		reported in ClinVar (rs564202766). Progressive generalized dystonia with caudo-cranial progression, fluctuations of severity, partial responsiveness to deep brain stimulation.	previously reported in Carecchio et al. 2019 as VUS. DOPA responsive cervical and mandibular dystonia.	clinical presentation not typical of DYT28 (onset of symptoms at 40 years; dystonia associated with paroxysmal attacks).		clinical diagnosis of Moebius syndrome, short stature, developmental delay.	previously reported in Carecchio et al. 2019 as VUS. Slow progressive dystonia and dyskinesias with a caudo-rostral progression.
Sex	F	M	F	F	F	F	F	M	M	F
Age at last assessment	44 y	27 y	72 y	69 y	11 y	19 y	45 y	4 y	4.6 y	23 y
Onset of motor symptoms (age)	7 y	3.5 y	69 y	63 y	< 6 m	14 y	40 y	birth	birth	12 y
Motor and other symptoms at onset	LL dystonia	LL dystonia	BS	bystonias/dyskinesias upper right limb	dystonia and motor delay	cervical and mandibular dystonia	gait instability	hypotonia	N	dystonia/dyskinesias LL > UL
Dystonia, upper limb (Y/N)	Y	Y	N	Y	Y	N	during paroxysmal attacks	N	N	Y
Dystonia, lower limbs (Y/N)	Y	Y	N	N	Y	N	during paroxysmal attacks	N	N	Y
Dystonia, cranial/cervical/laryngeal (Y/N)	Y (L) +++	Y (OM, L) +++	Y (BS) +++	N	Y	Y	N	N	N	Y (DA)
Brain MRI/Gpi	normal\normal	normal\normal	normal	normal	normal/normal	normal/normal	normal	slight enlargement of CSF spaces	corpus callosum agenesis; XII, VII, VI cranial nerves' bilateral hypoplasia	normal
Other neurological features	brisk reflexes LL	brisk reflexes LL	N	N	brisk reflexes LL	N	N	drooling, jerky movements, LL hypertonia, stereotypies	Bilateral abduction/adduction and hypoglossus palsy	BS
Treatment efficacy (type, Y/N)	trihex, N; baclofen, N; amantadine, N	tetrabenazine, Y; diazepam, Y	botulin toxin	botulin toxin, xenazine, N	artane, Y; clonazepam, N; DBS, Y	levodopa	N	physical therapy
Deep Brain Stimulation (Y/N, efficacy)	Y (38 y)	Y (10 y)	N	N	Y, ++	N	N	N		Y
Eye anomalies	N	N	Y	N	N	N	N	N	esotropia	N
prenatal features	N	N	N	N	N	unaffected monozygotic twin	N	IUGR, poly-hydramnios	IUGR, left clubfoot	normal pregnancy and birth
length/weight/OFC (birth)					length 35 cm, weight 1020 g, OFC 28 cm	length 50 cm, weight 3150 g, OFC NA	normal	length 48 cm, weight 2660 g, OFC 32 cm (40 +1 weeks)	length 44.5 cm, weight 2090 g, OFC 32.5 cm (38 weeks)
DD/ID	N/IQ 75	N/IQ 96	N	normal motor and cognitive development	onset with motor delay related to MD, mild ID at last eval	cognitively normal	N	severe developmental delay (head control 12 m, trunk control 40 m)	Y (delayed psychomotor development)/	N
Behavioral/psychiatric issues	N	N	N	N	N	anxiety, +++	anxiety	self-and other directed aggressive behavior	N	N
Microcephaly	N	N	N	N	N	N	N	N	N	N
Growth	short stature	short stature	short stature (patient from Sardinia)	normal	normal	normal	normal	normal	short stature	short stature
Facial features	bulbous nasal tip	N	facial elongation	N	bulbous nose	no dysmorphic features	long face	hypertelorism, deep nasal root, turricephaly, single transverse palmar crease	mask-like facies, hypertelorism, epicanthus, micrognathia, tongue hypoplasia	facial elongation, broad nasal base and bulbous nasal tip
Other features/signs	N	N	N	N	N	N	N	cryptorchidism	Clubfoot	status dystonicus at age 22 years
