# Supplementary material for: Childhood-onset dystonia-causing KMT2B variants result in a distinctive genomic hypermethylation profile
Source: Clin Epigenetics. 2021 Aug 11;13:157. doi: 10.1186/s13148-021-01145-y (PMC8359374; doi:10.1186/s13148-021-01145-y)
Supplement: Supplementary file 10 — Additional file 10: Table S2. Sex and age of the patient and control groups used in the episignature discovery analysis. [file 13148_2021_1145_MOESM10_ESM.xlsx]

## Sheet: Foglio1
Table S2. Sex and age of the patient and control groups used in the episignature discovery analysis.
ID	Sample Type	Sex	Predicted Sex	Age	Predicted Age	Age and Predicted Age
C.1	Control	f	f		38.9412	38.9412
C.2	Control	f	f	70	66.2508	70
C.3	Control	m	m		43.0108	43.0108
C.4	Control	f	f		36.9581	36.9581
C.5	Control	m	m		43.6952	43.6952
C.6	Control	f	f	16	24.1701	16
C.7	Control	f	f	6	18.2936	6
C.8	Control	f	f		33.9822	33.9822
C.9	Control	f	f		37.8523	37.8523
C.10	Control	f	f	16	14.0292	16
C.11	Control	f	f	33	34.8551	33
C.12	Control	m	m	8	6.35781	8
C.13	Control	f	f	16	14.2334	16
C.14	Control	f	f	33	35.1454	33
C.15	Control		f	15	13.4908	15
C.16	Control	m	m	8	8.77372	8
C.17	Control	m	m	8	10.0529	8
C.18	Control	f	f	16	15.8659	16
C.19	Control	m	m	8	9.84276	8
C.20	Control	f	f	16	13.0192	16
C.21	Control	f	f	16	23.0331	16
C.22	Control	m	m	8	8.11012	8
C.23	Control	m	m	8	10.847	8
C.24	Control	m	m		44.977	44.977
C.25	Control	f	f	6	6.89547	6
C.26	Control	f	f	7	11.2091	7
C.27	Control	m	m	8	12.6349	8
C.28	Control	m	m	8	11.9979	8
C.29	Control	m	m	10	11.104	10
C.30	Control	f	f	10	10.5484	10
C.31	Control	m	m	9	9.93805	9
C.32	Control	f	f	11	11.1658	11
C.33	Control	m	m	11	15.259	11
C.34	Control	f	f	12	10.2885	12
C.35	Control	f	f	13	6.64133	13
C.36	Control	f	f	16	21.4767	16
C.37	Control		m		44.5522	44.5522
C.38	Control	f	f	9.6	14.5156	9.6
C.39	Control	f	f	9.75	12.9505	9.75
C.40	Control	m	m	47	55.3268	47
C.41	Control	f	f	8	7.02	8
C.42	Control	f	f		71.175	71.175
C.43	Control	f	f		36.4935	36.4935
C.44	Control	f	f	18	26.337	18
C.45	Control	f	f	9	14.3304	9
C.46	Control	f	f		10.3292	10.3292
C.47	Control	m	m		43.7188	43.7188
C.48	Control		f		10.0926	10.0926
C.49	Control		m		7.93243	7.93243
C.50	Control		f	5	5.78122	5
C.51	Control		f	7	6.70618	7
C.52	Control	m	m	45.83	44.8235	45.83
C.53	Control	f	f	5.6	7.5533	5.6
C.54	Control	f	f	7.7	10.129	7.7
C.55	Control	f	f	11.9	15.5182	11.9
C.56	Control		f	15	14.6357	15
Pt.1	DYT28	f	f	17	28.1089	17
Pt.2	DYT28	f	f	36	32.967	36
Pt.3	DYT28	f	f	8	11.0759	8
Pt.4	DYT28	m	m	9	11.5666	9
Pt.5	DYT28	m	m	8	14.0729	8
Pt.6	DYT28	f	f	13	18.138	13
Pt.7	DYT28	m	m	45	41.26	45
Pt.8	DYT28	f	f	8	8.58985	8
			Mean age for controls			20.0909
			Median age for controls			11.95
			Mean age for cases			18
			Median age for cases			11
