# Supplementary material for: Childhood-onset dystonia-causing KMT2B variants result in a distinctive genomic hypermethylation profile
Source: Clin Epigenetics. 2021 Aug 11;13:157. doi: 10.1186/s13148-021-01145-y (PMC8359374; doi:10.1186/s13148-021-01145-y)
Supplement: Supplementary file 11 — Additional file 11: Table S3. Probes defining the methylation episignature associated with DYT28-causing KMT2B variants. [file 13148_2021_1145_MOESM11_ESM.xlsx]

## Sheet: Foglio1
Table S3. Probes defining the methylation episignature associated with DYT28-causing KMT2B variants.
Probe	methylation difference (%)	p value	adjusted p value	chr.	position	UCSC Gene name(s)	UCSC gene region(s)	UCSC CpG island
cg09191232	24.8719	7.4295e-20	8.40269e-15	4	109000000	PAPSS1	TSS1500	chr4:108640845-108641835
cg01810111	28.3089	8.8173e-20	8.54772e-15	6	27637395
cg23137039	12.5741	2.0886e-18	1.01237e-13	13	50069509	PHF11;PHF11	TSS1500;TSS1500	chr13:50070022-50070719
cg26095391	16.5429	1.4407e-17	4.25057e-13	14	23479779	C14orf93;C14orf93;C14orf93;C14orf93;C14orf93	TSS1500;TSS1500;TSS1500;TSS1500;TSS1500	chr14:23479310-23479532
cg01606875	19.9591	1.7831e-17	5.04154e-13	9	25678753	TUSC1;TUSC1	1stExon;5'UTR	chr9:25677494-25678684
cg00780414	-25.9832	2.0943e-17	5.68479e-13	15	89932484	LINC00925	Body
cg14292619	23.6236	4.4855e-17	1.0871e-12	12	75784617	GLIPR1L2	TSS1500	chr12:75784799-75785241
cg08410996	23.7628	4.8749e-17	1.14073e-12	5	76373022	ZBED3	Body	chr5:76372882-76373720
cg21757368	16.8728	1.3751e-16	2.6661e-12	6	122000000	C6orf170	TSS1500	chr6:121655615-121656022
cg05766251	21.7534	2.212e-16	4.05694e-12	17	37024760	LASP1	TSS1500	chr17:37025737-37027104
cg11182518	19.8617	2.3493e-16	4.19528e-12	5	55117965			chr5:55117573-55117966
cg19477945	25.4513	3.0924e-16	5.11824e-12	3	179000000	MFN1	TSS1500	chr3:179065560-179065979
cg06501295	27.4404	4.3089e-16	6.83006e-12	6	148000000			chr6:147525374-147525848
cg06603923	21.7008	7.2346e-16	9.62616e-12	7	151000000	RHEB	TSS1500	chr7:151216068-151217901
cg10961985	13.3166	7.8873e-16	1.02929e-11	1	197000000	KCNT2;KCNT2;KCNT2	TSS1500;TSS1500;TSS1500	chr1:196577708-196578011
cg14950193	31.0703	1.2766e-15	1.51987e-11	7	89873797	C7orf63;C7orf63	TSS1500;TSS1500	chr7:89874321-89874855
cg22757019	18.6414	1.5731e-15	1.77922e-11	7	91808805			chr7:91808331-91808632
cg02690968	17.2549	1.9707e-15	2.08953e-11	11	35683923	TRIM44	TSS1500	chr11:35684421-35684846
cg01576830	15.2948	3.4079e-15	3.24864e-11	6	26312448
cg08737094	28.1091	4.0808e-15	3.50537e-11	6	26569535
cg23793686	20.542	6.3076e-15	4.97712e-11	15	68133972			chr15:68132640-68133071
cg02392634	24.5011	6.672e-15	5.14496e-11	8	41733831	ANK1	Body	chr8:41733535-41733911
cg10405604	30.8741	9.5624e-15	6.90321e-11	15	101000000			chr15:101389732-101390260
cg00457450	14.9738	1.0979e-14	7.7561e-11	3	15107267	MRPS25	TSS1500	chr3:15106459-15106971
cg13994232	26.0733	1.1478e-14	7.78891e-11	14	32671882			chr14:32672536-32672915
cg03796751	15.6386	1.4219e-14	9.18937e-11	6	53412267			chr6:53412728-53413077
cg11789185	16.9897	1.5906e-14	1.00874e-10	14	23479664	C14orf93;C14orf93;C14orf93	TSS1500;TSS1500;TSS1500	chr14:23479310-23479532
cg05038268	23.1448	1.6312e-14	1.01792e-10	11	66885281	KDM2A;KDM2A	TSS1500;TSS1500	chr11:66885275-66887330
cg10329683	13.4292	1.9076e-14	1.1662e-10	6	24358298	KAAG1;KAAG1;DCDC2;DCDC2	1stExon;3'UTR;TSS200;5'UTR	chr6:24357719-24358309
cg21233517	20.5903	2.0291e-14	1.22507e-10	14	74058401	ACOT4	TSS200	chr14:74058400-74059116
cg07038187	-16.8425	2.2576e-14	1.30941e-10	15	89922989	LOC254559	Body	chr15:89920793-89922768
cg08157620	10.8981	2.4188e-14	1.39102e-10	14	67707306	MPP5	TSS1500	chr14:67707753-67708647
cg21724717	13.4733	3.0863e-14	1.70274e-10	7	93634202	BET1	TSS1500	chr7:93633439-93633910
cg17139210	11.3104	3.2737e-14	1.79155e-10	1	115000000	DENND2C	TSS1500	chr1:115212239-115212985
cg02335441	15.066	3.4303e-14	1.81857e-10	3	131000000	NEK11;NEK11;ASTE1;NEK11	5'UTR;5'UTR;TSS1500;5'UTR	chr3:130745388-130745840
cg03768916	17.9272	4.1154e-14	2.11565e-10	10	49813307	ARHGAP22	TSS200	chr10:49812852-49813352
cg04870460	23.9764	4.1951e-14	2.14044e-10	1	147000000	PRKAB2	TSS1500	chr1:146643470-146644501
cg14389156	15.353	4.3766e-14	2.19998e-10	17	76374466	PGS1;PGS1;PGS1;PGS1	TSS1500;TSS1500;TSS1500;TSS1500	chr17:76374443-76375201
cg10507304	32.1278	4.561e-14	2.25918e-10	6	27637520
cg16323609	15.1106	4.8179e-14	2.36912e-10	3	48885591	PRKAR2A	TSS1500	chr3:48884503-48885406
cg16877339	11.9628	4.9913e-14	2.41936e-10	11	112000000
cg02851944	12.4909	5.0693e-14	2.4397e-10	16	53468125	RBL2	TSS1500	chr16:53468284-53469209
cg18492126	13.0171	6.6498e-14	2.98841e-10	21	22369802	NCAM2	TSS1500	chr21:22369423-22370582
cg05638188	11.4103	6.7025e-14	2.9923e-10	11	35684010	TRIM44	TSS1500	chr11:35684421-35684846
cg00896347	23.707	9.1709e-14	3.63935e-10	12	39538940			chr12:39538383-39539500
cg13494481	20.6074	9.1687e-14	3.63935e-10	15	101000000			chr15:101389732-101390260
cg27496884	17.3762	9.5326e-14	3.69644e-10	16	47071479			chr16:47071387-47072170
cg20467658	-23.1641	9.5982e-14	3.70074e-10	15	89933347	LOC254559	Body
cg03113015	15.2185	9.9225e-14	3.74075e-10	7	91808631	CYP51A1-AS1;CYP51A1-AS1	Body;Body	chr7:91808331-91808632
cg20745987	22.3275	1.0019e-13	3.7563e-10	4	156000000	RBM46;RBM46;RBM46;RBM46	1stExon;5'UTR;5'UTR;5'UTR	chr4:155702340-155703328
cg17583667	18.8191	1.0773e-13	3.97311e-10	1	36039356	TFAP2E	Body	chr1:36038927-36040051
cg02228046	23.9569	1.2832e-13	4.5136e-10	6	28950633
cg01977110	16.019	1.382e-13	4.76054e-10	6	146000000	GRM1;GRM1;GRM1;GRM1	5'UTR;TSS200;TSS200;TSS200	chr6:146350522-146350780
cg00945462	16.728	1.5522e-13	5.16315e-10	11	27385255	CCDC34;CCDC34	TSS1500;TSS1500	chr11:27384359-27384870
cg10872641	16.3821	1.6427e-13	5.41123e-10	7	91510597	MTERF	TSS1500	chr7:91509997-91510427
cg13362112	19.4735	1.713e-13	5.58871e-10	2	97174246	NEURL3	TSS1500	chr2:97173851-97174485
cg03709401	19.6175	1.7383e-13	5.644e-10	7	89975282	GTPBP10;GTPBP10	TSS1500;TSS1500	chr7:89975785-89976027
cg08726338	23.4862	1.9515e-13	6.13595e-10	2	43904011	PLEKHH2;LOC728819	Body;TSS1500
cg12839156	16.5146	2.3124e-13	7.13254e-10	18	23083692
cg08605301	18.2004	2.5047e-13	7.65621e-10	7	29924135	WIPF3	Body	chr7:29923882-29924264
cg24911146	13.9877	2.6657e-13	8.04493e-10	5	134000000	CAMLG	TSS1500	chr5:134074083-134074494
cg19454930	15.4743	2.7358e-13	8.17838e-10	2	74347776			chr2:74347273-74347777
cg05409597	12.1078	2.7887e-13	8.30005e-10	2	201000000	SGOL2;SGOL2;SGOL2	TSS1500;TSS1500;TSS1500	chr2:201390685-201391217
cg05637352	22.7356	2.8391e-13	8.37653e-10	7	93634406	BET1	TSS1500	chr7:93633439-93633910
cg24496915	16.5199	3.0267e-13	8.70302e-10	11	27385277	CCDC34;CCDC34	TSS1500;TSS1500	chr11:27384359-27384870
cg11796455	28.7014	3.0672e-13	8.78233e-10	6	10883895			chr6:10881846-10882051
cg23616761	15.2685	3.3896e-13	9.54429e-10	7	94285329	SGCE;PEG10;SGCE;PEG10;SGCE	1stExon;TSS1500; 1stExon;TSS1500; 1stExon	chr7:94284858-94286527
cg04924056	19.1986	3.6922e-13	1.02685e-09	14	96890449	AK7	Body	chr14:96890430-96890633
cg02518410	13.5605	4.0554e-13	1.10078e-09	15	98836439
cg17632777	14.1905	4.1111e-13	1.10707e-09	17	73402767	GRB2;GRB2	TSS1500;TSS1500	chr17:73401217-73401988
cg01963623	23.9143	4.7796e-13	1.26203e-09	22	18632433	USP18	TSS1500	chr22:18632736-18632998
cg07211292	24.9276	5.2222e-13	1.35321e-09	20	30618874	C20orf160	3'UTR	chr20:30618793-30619138
cg27519958	33.6423	6.1621e-13	1.56614e-09	1	162000000	ATF6	TSS1500
cg12013321	18.2225	6.3544e-13	1.60646e-09	6	53410182	GCLC	TSS1500	chr6:53409120-53410099
cg25315420	16.8495	6.3681e-13	1.60646e-09	16	87984024	BANP;BANP;BANP;BANP;BANP	TSS1500;TSS1500;TSS1500;TSS1500;TSS1500	chr16:87984401-87985733
cg12062099	17.2869	6.9942e-13	1.71344e-09	1	85527597	WDR63	TSS1500
cg10187674	23.5679	7.8596e-13	1.88729e-09	17	67323922	ABCA5	TSS1500	chr17:67322709-67323837
cg17415033	19.0138	7.8707e-13	1.88729e-09	6	157000000			chr6:157008138-157008410
cg21936543	15.1929	8.3331e-13	1.97446e-09	8	104000000	CTHRC1	TSS1500	chr8:104383409-104384109
cg27363091	13.8921	8.7441e-13	2.0461e-09	9	95946148	WNK2	TSS1500	chr9:95946147-95947835
cg11864309	15.0045	9.0581e-13	2.08367e-09	17	53923100			chr17:53922734-53923139
cg21134096	23.0665	1.0068e-12	2.28501e-09	7	151000000	RHEB	TSS1500	chr7:151216068-151217901
cg00454290	19.6587	1.0261e-12	2.30567e-09	2	131000000
cg12238606	14.6328	1.0926e-12	2.43105e-09	11	126000000	CDON;CDON	TSS1500;TSS1500	chr11:125932082-125933003
cg00769775	29.6091	1.1476e-12	2.52019e-09	12	125000000			chr12:125412891-125413165
cg02382016	24.0018	1.2213e-12	2.63931e-09	16	53406901			chr16:53407327-53407754
cg24924958	23.808	1.2327e-12	2.65557e-09	6	142000000	NMBR	TSS200	chr6:142409473-142410112
cg07218663	16.8356	1.2476e-12	2.67067e-09	6	146000000	GRM1;GRM1	5'UTR;5'UTR	chr6:146350522-146350780
cg14822719	18.6399	1.8507e-12	3.70461e-09	18	47825004			chr18:47825069-47825325
cg16749825	14.595	1.9043e-12	3.77855e-09	16	3241054			chr16:3242622-3242912
cg22085751	21.7558	1.973e-12	3.88072e-09	6	28921976
cg19542987	14.3853	2.3714e-12	4.47002e-09	10	23216695	ARMC3	TSS1500
cg02451774	26.1521	2.4231e-12	4.51728e-09	1	148000000
cg24030138	22.6544	2.4978e-12	4.6186e-09	18	43419102	SIGLEC15	Body	chr18:43417388-43419103
cg22727641	16.4666	2.5179e-12	4.64299e-09	8	101000000	FBXO43;FBXO43;FBXO43;FBXO43	1stExon;5'UTR;1stExon;5'UTR	chr8:101157647-101158215
cg15464821	16.8212	2.6159e-12	4.75907e-09	1	168000000			chr1:167683477-167683917
cg14846368	14.9962	2.9929e-12	5.24319e-09	7	37955623	SFRP4	Body	chr7:37955622-37956555
cg18751702	18.0107	3.0727e-12	5.34654e-09	15	93353951			chr15:93352340-93353082
cg09294156	21.1371	3.0969e-12	5.36111e-09	6	28698008
cg24631428	17.0885	3.1782e-12	5.46e-09	6	64281604	PTP4A1	TSS1500	chr6:64282151-64283736
cg00370293	15.8849	3.408e-12	5.72436e-09	5	43397113	CCL28	Body	chr5:43396897-43397364
cg01914455	17.0022	3.4461e-12	5.74832e-09	7	77649564	MAGI2	Body	chr7:77648451-77648668
cg06575144	18.0985	3.4713e-12	5.75945e-09	20	30618966	C20orf160	3'UTR	chr20:30618793-30619138
cg19350469	14.227	3.5712e-12	5.86772e-09	4	15704453	BST1	TSS200	chr4:15704640-15705000
cg19639530	13.6485	3.598e-12	5.89749e-09	7	149000000	ZNF777	TSS200	chr7:149156561-149158080
cg07167493	20.1293	3.6917e-12	6.01627e-09	1	85086352	LINC01461	Body	chr1:85086321-85086766
cg07917127	28.3053	3.7114e-12	6.0252e-09	4	99064746	C4orf37	TSS1500	chr4:99064602-99064805
cg01126560	14.3119	3.7851e-12	6.09254e-09	9	140000000	C9orf142	TSS1500	chr9:139886312-139887180
cg02789485	17.5958	3.8242e-12	6.12047e-09	12	75783428	GLIPR1L2	TSS1500	chr12:75784799-75785241
cg25315816	20.9207	4.1314e-12	6.48964e-09	12	96252245	SNRPF	TSS1500	chr12:96252020-96252246
cg25372278	15.7745	4.1438e-12	6.49421e-09	11	15095978	CALCB	5'UTR	chr11:15094957-15095872
cg10632094	15.2235	4.1598e-12	6.50426e-09	3	23244068	UBE2E2	TSS1500	chr3:23244050-23245071
cg13170051	31.4175	4.2984e-12	6.6747e-09	1	41982392	HIVEP3;HIVEP3	Body;Body	chr1:41981788-41982043
cg10574494	16.0803	4.4462e-12	6.85716e-09	4	52918457	SPATA18	Body	chr4:52917388-52918280
cg23627301	31.8552	4.7628e-12	7.22946e-09	14	32673368			chr14:32672536-32672915
cg14076195	23.3866	5.0839e-12	7.63259e-09	1	26233459	STMN1;STMN1;STMN1;STMN1	TSS1500;TSS1500;TSS1500;TSS200	chr1:26231950-26233624
cg04156850	16.4642	5.467e-12	8.04739e-09	17	73402572	GRB2;GRB2	TSS1500;TSS1500	chr17:73401217-73401988
cg26839512	28.1297	5.9189e-12	8.564e-09	4	52918489	SPATA18	Body	chr4:52917388-52918280
cg19944904	15.0867	6.0828e-12	8.70832e-09	19	44555412	ZNF223	TSS1500
cg14697642	20.1582	6.5376e-12	9.2425e-09	5	137000000	PKD2L2	TSS1500	chr5:137224986-137225477
cg08182270	17.9286	7.0162e-12	9.79657e-09	15	65677663	IGDCC4	Body
cg11210890	18.5375	7.9723e-12	1.07554e-08	22	24890936	UPB1;ADORA2A-AS1;ADORA2A-AS1	TSS1500;TSS200; TSS200	chr22:24890412-24891453
cg14264194	19.8628	8.0873e-12	1.08889e-08	1	212000000	RD3;RD3	Body;Body	chr1:211652306-211652754
cg03162045	17.7029	9.2901e-12	1.21235e-08	3	142000000	TRPC1	Body	chr3:142442702-142443978
cg11491749	28.3103	9.3834e-12	1.22218e-08	2	39665186	MAP4K3	TSS1500	chr2:39663897-39664667
cg12902206	19.8872	1.0095e-11	1.27811e-08	3	52351487	DNAH1	5'UTR
cg00578220	13.5573	1.158e-11	1.4366e-08	6	62996702	KHDRBS2	TSS1500	chr6:62995855-62996228
cg08253651	23.9102	1.1967e-11	1.47645e-08	12	96252105	SNRPF	TSS1500	chr12:96252020-96252246
cg04547723	15.8459	1.2227e-11	1.4923e-08	14	75421960	PGF;PGF	5'UTR;1stExon	chr14:75422068-75422507
cg12502223	-23.7075	1.2805e-11	1.53522e-08	15	89925088	LINC00925	Body	chr15:89920793-89922768
cg20922821	15.7499	1.2932e-11	1.54498e-08	12	94070578	CRADD	TSS1500	chr12:94071293-94071655
cg26623444	18.4185	1.3949e-11	1.63485e-08	7	31376092			chr7:31375845-31376542
cg18270113	14.7765	1.4299e-11	1.67294e-08	7	5603125			chr7:5601802-5602129
cg12955441	20.2627	1.6305e-11	1.85332e-08	18	52626524	CCDC68;CCDC68	TSS1500;5'UTR	chr18:52626517-52626849
cg21877774	18.3633	1.7586e-11	1.98236e-08	14	74058370	ACOT4	TSS200	chr14:74058400-74059116
cg20648632	19.7422	2.1237e-11	2.32061e-08	6	88182161	SLC35A1;SLC35A1	TSS1500;TSS1500	chr6:88182368-88183202
cg01022567	20.6859	2.3523e-11	2.52968e-08	7	129000000			chr7:129465404-129466144
cg03713997	15.5118	2.3758e-11	2.5469e-08	11	130000000	NFRKB	TSS1500	chr11:129765145-129765617
cg08167951	22.5224	2.5532e-11	2.69877e-08	7	95025611	PON3	1stExon	chr7:95025559-95026122
cg11710969	19.0767	2.6107e-11	2.74243e-08	10	23217173	ARMC3	5'UTR
cg00481227	17.4205	2.8715e-11	2.94349e-08	20	36322069	CTNNBL1	TSS1500	chr20:36322168-36322586
cg06520846	16.8103	2.885e-11	2.95287e-08	1	42921582	PPCS;ZMYND12;ZMYND12;PPCS;ZMYND12	TSS1500;1stExon;5'UTR;TSS1500;1stExon	chr1:42921716-42922575
cg20264972	25.8632	3.1082e-11	3.11549e-08	8	101000000	FBXO43;FBXO43;FBXO43	1stExon;5'UTR; Body	chr8:101157647-101158215
cg05628417	16.4392	4.2593e-11	3.97569e-08	6	106000000	POPDC3	TSS1500	chr6:105627406-105627830
cg23636941	15.7089	4.2532e-11	3.97569e-08	20	32899839	AHCY	TSS1500
cg00851377	23.778	4.5661e-11	4.18718e-08	7	113000000	GPR85;GPR85;GPR85;GPR85;GPR85	1stExon;5'UTR;5'UTR;5'UTR;5'UTR
cg26768443	16.0641	5.0636e-11	4.52125e-08	6	146000000	GRM1;GRM1;GRM1;GRM1	5'UTR;TSS200;TSS200;TSS200	chr6:146350522-146350780
cg05394800	19.0311	5.9358e-11	5.13779e-08	13	50707050			chr13:50707585-50708019
cg16815675	-20.5969	6.4795e-11	5.54467e-08	15	89935242	LINC00925	Body
cg01785046	39.623	8.2088e-11	6.6712e-08	7	91510447	MTERF	TSS1500	chr7:91509997-91510427
cg19495013	24.1345	9.1062e-11	7.30431e-08	12	52214119	FIGNL2;FIGNL2	1stExon;3'UTR	chr12:52214179-52216138
cg21576154	19.0129	9.9753e-11	7.81663e-08	15	90437891	AP3S2;AP3S2	TSS1500;TSS1500	chr15:90437025-90437602
cg21593676	22.6555	1.3066e-10	9.67939e-08	4	88142277	KLHL8	TSS1500	chr4:88140842-88141945
cg27499820	15.0447	1.4627e-10	1.06498e-07	13	21296301	IL17D	3'UTR	chr13:21295611-21296438
cg01856645	26.4555	1.5021e-10	1.08787e-07	5	78365647	DMGDH;BHMT2	TSS200;Body	chr5:78365298-78365711
cg18688293	19.9498	1.6408e-10	1.16465e-07	6	142000000	NMBR	1stExon	chr6:142409473-142410112
cg20442322	17.9429	1.7409e-10	1.23062e-07	2	84743743	DNAH6	5'UTR	chr2:84743463-84743685
cg02801359	16.44	1.7982e-10	1.25929e-07	20	58508922			chr20:58507755-58509517
cg09785344	35.2777	2.0646e-10	1.40947e-07	15	101000000			chr15:101389732-101390260
cg17050806	33.122	2.1028e-10	1.42693e-07	12	75785295	GLIPR1L2	Body	chr12:75784799-75785241
cg12374693	18.9644	2.1397e-10	1.44767e-07	15	67812868	IQCH-AS1;C15orf61;IQCH-AS1;IQCH-AS1;IQCH-AS1;IQCH-AS1	Body;TSS1500;Body;Body;Body; Body	chr15:67813370-67814181
cg08146621	22.1742	2.5271e-10	1.6489e-07	2	158000000	ACVR1C;ACVR1C;ACVR1C;ACVR1C;ACVR1C	1stExon;Body;Body;5'UTR;Body	chr2:158453799-158454111
cg01253612	17.0716	2.6718e-10	1.72343e-07	9	77502715	TRPM6;TRPM6;TRPM6	TSS1500;TSS200; Body	chr9:77502093-77502518
cg23239150	-16.7034	3.2587e-10	1.99576e-07	4	5754217	EVC	Body
cg08047252	20.4316	3.7547e-10	2.23046e-07	2	9614225	IAH1	TSS1500	chr2:9614194-9615235
cg25464921	21.5997	4.0644e-10	2.36136e-07	1	169000000
cg19424531	24.9271	4.2844e-10	2.46806e-07	8	65711522	CYP7B1	TSS200	chr8:65710990-65711722
cg16002818	23.7346	4.8669e-10	2.72498e-07	2	199000000	BOLL	TSS1500	chr2:198649751-198651599
cg10963543	20.0515	5.1676e-10	2.85733e-07	1	151000000	PSMD4	TSS1500
cg10167834	25.6547	6.642e-10	3.45647e-07	5	157000000	MED7;MED7	TSS1500;TSS1500	chr5:156569576-156570067
cg08532057	21.6855	6.9497e-10	3.58155e-07	13	25875436	NUPL1;NUPL1	TSS1500;TSS1500	chr13:25874994-25876200
cg27355653	-24.5789	7.3078e-10	3.7258e-07	15	89940260	LOC254559	Body	chr15:89942592-89943853
cg19317877	16.891	7.9655e-10	4.01584e-07	12	65515525	WIF1	TSS200	chr12:65514878-65515863
cg12813768	24.9231	8.6567e-10	4.29102e-07	1	115000000	SYCP1	Body	chr1:115397448-115397942
cg15699552	18.9002	9.1254e-10	4.46879e-07	1	107000000			chr1:106623393-106623854
cg15747825	19.7247	9.8252e-10	4.74881e-07	6	28565626
cg25106913	27.2345	1.0436e-09	4.96286e-07	6	27648354			chr6:27647793-27648005
cg18817560	20.4816	1.0688e-09	5.05089e-07	2	43903689	C1GALT1C1L;PLEKHH2	TSS1500;Body
cg20011983	24.7195	1.3256e-09	5.9624e-07	2	74347215			chr2:74347273-74347777
cg23514765	21.101	1.6461e-09	7.07891e-07	22	22090804	YPEL1	TSS1500	chr22:22089624-22090909
cg16989117	18.6581	1.8111e-09	7.66197e-07	1	40781907	COL9A2	Body	chr1:40781679-40781956
cg10440578	24.2876	1.8391e-09	7.76607e-07	1	115000000	SYCP1	5'UTR	chr1:115397448-115397942
cg22404498	21.0899	2.0083e-09	8.38421e-07	22	32600722	RFPL2;RFPL2	TSS1500;TSS200
cg02303747	18.6907	2.3703e-09	9.58576e-07	14	60794963			chr14:60794576-60794867
cg18357696	20.6619	2.9643e-09	1.14748e-06	2	219000000	PNKD;TMBIM1	Body;5'UTR	chr2:219156977-219157380
cg15623175	26.1986	4.1063e-09	1.49492e-06	8	94508150
cg06062604	21.1295	4.6461e-09	1.65573e-06	6	27529871
cg24828620	29.6234	5.9572e-09	2.03447e-06	7	50132903	ZPBP;ZPBP	TSS200;TSS200	chr7:50132572-50132921
cg05752393	23.4118	1.2452e-08	3.7405e-06	18	43418829	SIGLEC15	Body	chr18:43417388-43419103
cg27061049	24.6716	1.8829e-08	5.16679e-06	1	60392651	CYP2J2	TSS1500	chr1:60392272-60392583
cg17624802	27.8141	2.4374e-08	6.32745e-06	17	42431627	FAM171A2	Body	chr17:42431092-42432555
cg08189615	24.0454	2.5246e-08	6.5042e-06	2	219000000	PNKD;TMBIM1	Body;5'UTR	chr2:219156977-219157380
cg25980637	26.487	3.7844e-08	9.03924e-06	1	16163967	FLJ37453	Body	chr1:16163752-16164123
cg17681313	24.9414	4.4248e-08	1.02865e-05	2	204000000	CYP20A1;CYP20A1	1stExon;5'UTR	chr2:204103464-204104172
cg04889800	25.3398	5.9261e-08	1.29223e-05	1	16163555	FLJ37453	Body	chr1:16163752-16164123
cg09156097	33.5555	2.5986e-07	4.28938e-05	5	139000000	LOC389333	1stExon	chr5:138727710-138730911
