# Supplementary material for: Childhood-onset dystonia-causing KMT2B variants result in a distinctive genomic hypermethylation profile
Source: Clin Epigenetics. 2021 Aug 11;13:157. doi: 10.1186/s13148-021-01145-y (PMC8359374; doi:10.1186/s13148-021-01145-y)
Supplement: Supplementary file 12 — Additional file 12: Table S4. Regions showing differential methylation in DYT28. [file 13148_2021_1145_MOESM12_ESM.xlsx]

## Sheet: Foglio1
Table S4. Regions showing differential methylation in DYT28.
Min_smoothed_fdr: Minimum FDR of the smoothed estimate; Stouffer: Stouffer summary transform of the individual CpG FDRs; HMFDR: Harmonic mean of the individual CpG FDRs;
Fisher: Fisher combined probability transform of the individual CpG FDRs; maxdiff: Maximum difference within the DMR; meandiff: Mean difference across the DMR.
DMR #	Chr.	Start	End	Width	Strand	# CpGs	min_smoothed_fdr	Stouffer	HMFDR	Fisher	maxdiff	meandiff	Overlapping genes
1	chr7	95025194	95027751	2558	*	26	0	2.3286e-160	6.25732e-14	3.6923e-171	0.309686	0.143822	PON3
2	chr6	146348158	146351044	2887	*	25	5.4557e-246	8.2112e-113	1.03665e-13	2.1933e-129	0.255596	0.107201	GRM1
3	chr6	142409046	142410760	1715	*	14	1.7955e-256	9.2485e-111	1.79252e-14	3.1804e-113	0.261725	0.145396	NMBR, NMBR-AS1
4	chr6	10881086	10884891	3806	*	21	1.2042e-171	6.99764e-94	8.81366e-14	2.966e-102	0.287014	0.11549	AL024498.2, GCM2, AL357497.1
5	chr15	101389568	101390350	783	*	10	7.3198e-202	3.051e-99	1.82889e-13	4.52851e-94	0.352777	0.284184	AC015712.1, AC015712.6
6	chr7	91808223	91809117	895	*	10	3.7027e-212	5.00551e-90	5.80862e-15	2.56605e-90	0.224411	0.155435	AC000120.3, AC000120.4, CYP51A1-AS1, LRRD1
7	chr12	75783428	75785295	1868	*	12	1.6434e-163	9.03014e-87	4.86168e-12	1.10784e-86	0.33122	0.245571	CAPS2, GLIPR1L2
8	chr2	183942179	183943938	1760	*	15	7.288e-168	3.16939e-89	2.85803e-11	1.73037e-86	0.224993	0.102799	DUSP19
9	chr4	99849709	99851281	1573	*	17	3.3656e-183	1.44334e-66	4.60532e-11	1.39264e-81	0.248762	0.118472	EIF4E, AC019131.1
10	chr1	84326185	84327482	1298	*	11	3.907e-171	9.07041e-77	4.82214e-12	1.30408e-77	0.246812	0.119042	LINC01725
11	chr6	28583971	28584464	494	*	13	2.5431e-145	9.53013e-78	1.85178e-10	2.94736e-74	0.237578	0.167356	ZBED9
12	chr5	33936171	33938909	2739	*	17	4.3386e-123	1.51883e-72	2.47049e-10	7.13488e-74	0.264403	0.102857	RXFP3
13	chr8	38964297	38965492	1196	*	14	1.7418e-150	1.22305e-65	1.624e-10	3.53022e-71	0.193134	0.109096	ADAM32
14	chr11	15093744	15096341	2598	*	13	4.9488e-135	6.74986e-64	1.53226e-12	8.02781e-70	0.297063	0.117275	CALCB
15	chr6	27635558	27638391	2834	*	10	8.4199e-134	6.06903e-65	9.51025e-17	1.10526e-67	0.321278	0.14949
16	chr2	75937132	75938721	1590	*	13	2.779e-143	9.70194e-62	1.20432e-10	2.71558e-67	0.204568	0.105183	GCFC2, AC005034.7
17	chr17	37024042	37027030	2989	*	15	2.2375e-202	5.78066e-43	3.24332e-19	6.1792e-67	0.390794	0.106115	LASP1
18	chr3	87137900	87138700	801	*	8	4.6461e-125	4.69726e-67	1.83603e-11	1.2888e-63	0.266163	0.235216	AC107204.1
19	chr1	36037583	36039866	2284	*	12	1.0135e-126	4.66221e-57	1.02725e-11	1.88146e-60	0.228336	0.106886	AC004865.2, TFAP2E
20	chr12	12848516	12850082	1567	*	13	1.1405e-111	2.66953e-61	2.49463e-09	2.89403e-60	0.259568	0.121092	GPR19
21	chr3	113160071	113160821	751	*	12	1.7941e-127	9.84808e-54	1.95602e-11	3.22324e-59	0.227239	0.129846	CFAP44, AC112128.1
22	chr5	137224284	137225509	1226	*	10	3.6707e-127	1.46613e-53	3.13868e-12	5.50044e-59	0.243821	0.148891	AC106791.1, PKD2L2
23	chr3	145878177	145879710	1534	*	15	8.5342e-130	3.0713e-49	2.80714e-11	8.63493e-59	0.256339	0.104774	PLOD2
24	chr4	103940711	103941681	971	*	9	8.4618e-118	4.34567e-60	1.83627e-10	4.17733e-58	0.272657	0.165242	SLC9B1, SLC9B2
25	chr2	187713554	187714279	726	*	9	6.0195e-112	4.86312e-60	1.16939e-10	2.6312e-57	0.195021	0.110184	ZSWIM2
26	chr12	104696685	104697983	1299	*	13	1.5515e-104	6.88677e-60	1.6128e-09	8.77282e-57	0.20919	0.138404	TXNRD1, EID3
27	chr1	207817838	207818818	981	*	8	1.2818e-105	2.60025e-58	6.16779e-11	6.2498e-56	0.270813	0.169245	CR1L
28	chr14	96890120	96891077	958	*	5	4.7528e-163	3.40353e-44	3.66392e-21	3.7086e-55	0.281806	0.18836	AK7
29	chr2	165811765	165812478	714	*	14	1.7249e-116	3.10303e-51	1.38712e-10	1.39117e-54	0.276538	0.101044	AC019197.1, SLC38A11
30	chr6	28921103	28922226	1124	*	12	1.9852e-119	2.07994e-49	3.51599e-10	2.42057e-54	0.217558	0.10001
31	chr14	23478970	23479801	832	*	7	3.1388e-129	4.15498e-50	2.46701e-13	3.31526e-54	0.180234	0.126892	C14orf93
32	chr4	99064102	99065442	1341	*	8	9.0043e-114	1.3791e-54	6.34107e-12	5.46155e-54	0.283053	0.18169	STPG2
33	chr17	55121964	55125008	3045	*	8	1.0234e-119	4.43478e-52	4.05758e-16	6.33505e-54	0.430945	0.167088
34	chr6	27647896	27648895	1000	*	7	2.1505e-108	5.61757e-56	2.93783e-12	9.43837e-54	0.272345	0.168367	AL009179.3
35	chr4	104640197	104641896	1700	*	14	2.69491e-98	7.43714e-55	1.12439e-07	1.90216e-53	0.252132	0.114765	TACR3
36	chr14	21090883	21095414	4532	*	10	3.29995e-70	3.80214e-53	4.5116e-10	3.43485e-53	0.218315	0.12429
37	chr2	71205052	71206528	1477	*	13	1.58341e-91	4.45648e-52	1.08599e-10	2.58647e-52	0.184119	0.109375	AC007040.2, ANKRD53
38	chr3	52351355	52351963	609	*	6	2.2289e-112	6.63955e-54	2.65155e-12	7.31916e-52	0.265562	0.20572	DNAH1
39	chr4	118005533	118008020	2488	*	11	4.9636e-126	5.58617e-46	3.44557e-14	1.70451e-51	0.252437	0.101174	TRAM1L1
40	chr6	150346721	150347870	1150	*	10	3.4634e-99	3.02134e-50	6.4201e-09	3.32044e-51	0.203181	0.130788
41	chr16	3220475	3222180	1706	*	8	3.4919e-109	2.08534e-50	1.08037e-12	1.13717e-50	0.182668	0.101734
42	chr6	26569014	26569596	583	*	6	2.1018e-142	4.27322e-41	7.15401e-17	1.4853e-50	0.281091	0.124287	AL121936.1
43	chr6	28910953	28912166	1214	*	12	3.07754e-89	1.71925e-53	1.21379e-07	4.92719e-50	0.202037	0.122517	LINC01556
44	chr1	16163479	16164122	644	*	7	1.27594e-97	7.0652e-52	9.75161e-11	2.25629e-49	0.26487	0.215576	AL450998.2, SPEN
45	chr20	58508123	58509559	1437	*	11	5.0643e-103	5.27797e-45	1.26688e-11	1.3502e-48	0.1644	0.102306	SYCP2, FAM217B
46	chr7	143582146	143583199	1054	*	9	1.7524e-109	8.50867e-40	8.68848e-12	4.91265e-48	0.300908	0.140516	TCAF1
47	chr7	55516267	55517538	1272	*	8	8.228e-102	1.00917e-46	1.09447e-11	6.61269e-48	0.318428	0.138968	VOPP1
48	chr17	43220288	43222258	1971	*	10	6.77565e-92	1.91689e-48	2.03697e-10	1.2259e-47	0.201604	0.124719	ACBD4
49	chr1	247802464	247803706	1243	*	9	8.8515e-94	1.62724e-48	1.03638e-09	1.53347e-47	0.292936	0.160863	AL606804.1, AL390860.1
50	chr18	47824260	47826196	1937	*	8	1.95556e-96	2.01213e-43	8.80707e-12	1.2604e-46	0.186399	0.102668
51	chr16	53406197	53407594	1398	*	7	4.9095e-103	5.28639e-46	5.22039e-14	3.38788e-46	0.331364	0.199947	AC007342.4
52	chr3	170746012	170746586	575	*	8	1.75391e-91	6.08591e-46	4.7497e-11	5.23328e-45	0.150145	0.103338	AC061708.1
53	chr5	68710325	68711640	1316	*	11	3.74121e-86	4.31311e-44	9.0858e-09	1.72395e-44	0.238523	0.118639	RAD17, MARVELD2
54	chr17	36665826	36667782	1957	*	10	9.80721e-85	2.47081e-42	1.71629e-10	3.27097e-44	0.271267	0.100974	ARHGAP23
55	chr12	48690449	48691036	588	*	6	1.4664e-101	4.37399e-40	5.54894e-14	4.90805e-43	0.204925	0.133334
56	chr1	169429525	169430464	940	*	9	9.92522e-85	6.50734e-38	1.06413e-08	9.08705e-42	0.257148	0.136593	CCDC181
57	chr20	35168979	35169886	908	*	9	1.41704e-78	1.11365e-41	3.26873e-09	6.50119e-41	0.267301	0.118485	DLGAP4-AS1
58	chr14	74058370	74059170	801	*	5	4.78909e-91	8.56325e-41	2.23401e-15	2.80589e-40	0.205903	0.114786	AC005225.2, ACOT4
59	chr5	76372556	76373803	1248	*	5	2.0001e-99	4.6144e-36	2.75792e-15	7.26259e-39	0.302498	0.16691	AC008581.2, ZBED3
60	chr6	144416220	144418218	1999	*	7	2.5203e-196	5.50475e-18	3.30131e-22	1.20686e-38	0.40694	0.108126	SF3B5
61	chr7	156400281	156401919	1639	*	7	4.49103e-68	3.38161e-40	1.99286e-09	1.34195e-38	0.336953	0.20464	LINC01006
62	chr15	45996521	45998079	1559	*	8	1.35268e-86	8.44408e-36	1.25423e-13	1.63548e-37	0.259685	0.10566	AC068722.1
63	chr6	112687964	112688930	967	*	6	6.99211e-84	1.48241e-32	4.72156e-14	4.46715e-37	0.303857	0.147388
64	chr19	48946564	48948880	2317	*	8	1.75368e-71	7.08786e-31	3.73003e-10	5.71794e-37	0.231206	0.120494	GRIN2D
65	chr12	125411780	125414015	2236	*	7	8.0866e-110	7.35061e-23	2.86046e-15	7.20783e-37	0.316276	0.138393
66	chr18	14747082	14748439	1358	*	11	2.19427e-65	4.74816e-38	9.88527e-07	1.32331e-36	0.186222	0.122065	ANKRD30B
67	chr12	39538106	39539558	1453	*	7	6.25233e-74	1.34422e-32	2.17543e-11	1.76317e-36	0.23707	0.125479	LINC02406
68	chr18	43417389	43419501	2113	*	8	1.41727e-73	5.94202e-33	1.3445e-10	3.67681e-36	0.234118	0.110314	SIGLEC15
69	chr11	34460107	34461028	922	*	13	8.16263e-61	7.99279e-40	5.11403e-06	5.6705e-36	0.191745	0.137483	CAT
70	chr3	146187126	146187962	837	*	6	4.65303e-71	5.50053e-35	2.03863e-10	9.68285e-36	0.312257	0.215304	PLSCR2
71	chr1	167090618	167091161	544	*	7	1.00813e-71	1.1904e-32	4.57148e-09	1.81851e-35	0.238239	0.132745	GPA33, DUSP27
72	chr5	68628240	68629755	1516	*	8	3.69722e-61	9.43491e-38	4.76451e-07	3.57231e-35	0.1735	0.106683	CCDC125
73	chr6	27205383	27206664	1282	*	5	6.26862e-74	2.38503e-34	3.81839e-13	4.83726e-35	0.230662	0.121541
74	chr8	102235334	102237217	1884	*	9	3.63017e-70	6.37061e-33	3.53317e-11	2.41623e-34	0.257154	0.120552
75	chr13	52769289	52770931	1643	*	6	1.65055e-65	3.94292e-33	2.52782e-10	2.75057e-34	0.317136	0.156476	AL158066.1
76	chr15	69744390	69745844	1455	*	11	5.64495e-78	3.6058e-21	2.26723e-09	5.73364e-34	0.248743	0.103471	RPLP1
77	chr1	155264372	155265378	1007	*	6	1.01751e-64	1.56928e-34	1.0491e-09	9.81115e-34	0.183851	0.112946	PKLR
78	chr1	227746111	227748696	2586	*	8	6.22632e-34	2.93895e-34	8.22479e-08	1.22584e-33	0.206444	0.138462
79	chr1	178455607	178456270	664	*	5	6.69808e-75	1.13672e-26	2.48115e-13	2.5134e-32	0.237931	0.150028	CLEC20A
80	chr5	126408756	126410348	1593	*	8	1.66244e-61	1.48245e-28	1.04218e-10	3.65714e-32	0.209556	0.110493	C5orf63, AC005915.1
81	chr17	40936078	40937908	1831	*	13	1.59882e-46	2.07063e-36	0.000123312	4.49234e-32	0.197294	0.108497	WNK4
82	chr7	117854280	117854765	486	*	6	1.97376e-56	1.13101e-33	2.9425e-08	1.79647e-31	0.18218	0.127966	ANKRD7
83	chr1	19614429	19615702	1274	*	8	1.25632e-60	1.18922e-27	8.88205e-09	1.8655e-31	0.248282	0.11305	AKR7A3
84	chr11	27015473	27016671	1199	*	9	6.0794e-61	3.61004e-30	8.23719e-08	2.63293e-31	0.238525	0.12724	FIBIN
85	chr14	78107677	78108822	1146	*	6	7.5606e-60	1.14591e-31	2.01833e-09	3.2875e-31	0.213051	0.158271
86	chr2	43903227	43904011	785	*	8	1.32129e-57	2.7932e-28	6.61517e-08	4.65435e-31	0.234862	0.154596	PLEKHH2, C1GALT1C1L
87	chr12	2338399	2339614	1216	*	5	9.73667e-71	1.10331e-25	2.58363e-13	4.6684e-31	0.223751	0.103545	CACNA1C
88	chr15	89924731	89925694	964	*	5	1.06603e-64	6.012e-31	1.28875e-11	9.15421e-31	-0.237075	-0.129351	MIR9-3HG
89	chr11	20625538	20627781	2244	*	10	5.07962e-41	6.05356e-33	1.5638e-06	1.4403e-30	0.140623	0.104517	SLC6A5
90	chr12	102036140	102036563	424	*	5	3.51449e-58	1.13059e-31	2.9698e-10	1.78584e-30	0.162684	0.125026	MYBPC1
91	chr10	97849481	97850399	919	*	7	6.67352e-60	1.99731e-27	2.22028e-09	2.0239e-30	0.186177	0.118845	ENTPD1-AS1
92	chr10	86300295	86300952	658	*	5	3.12151e-57	2.80934e-31	3.29457e-10	5.80686e-30	0.257	0.111642
93	chr2	164204628	164205820	1193	*	8	2.72638e-57	4.94249e-25	3.81752e-09	3.18473e-29	0.266727	0.102963
94	chr1	147799707	147801437	1731	*	6	9.05987e-63	4.06849e-24	5.16426e-13	5.25804e-29	0.266119	0.112964	AC245100.1
95	chr1	106622574	106623781	1208	*	5	3.86957e-55	6.63619e-29	4.95265e-09	7.1234e-29	0.199186	0.132008	AL355306.2
96	chr7	89975159	89976216	1058	*	6	2.26207e-63	2.63091e-21	8.32424e-11	2.49673e-28	0.206966	0.102533	GTPBP10, AC002064.4
97	chr2	118942638	118943184	547	*	5	8.64786e-56	1.10454e-25	4.62578e-09	3.80547e-28	0.154654	0.106261	THORLNC
98	chr1	108023249	108023486	238	*	6	5.52532e-46	6.39222e-29	1.2299e-06	1.16749e-26	0.248849	0.20914	NTNG1
99	chr5	110062384	110062837	454	*	6	9.5358e-46	1.59494e-28	1.24525e-06	2.01763e-26	0.248346	0.21207	TMEM232
100	chr18	34853689	34855482	1794	*	6	1.93228e-53	1.97535e-19	1.44802e-09	2.2277e-26	0.158986	0.10405	CELF4, AC090386.1
101	chr6	33560953	33561449	497	*	7	6.63271e-46	1.90538e-26	4.97589e-08	1.10533e-25	0.17595	0.112084	LINC00336
102	chr1	113286397	113287238	842	*	5	2.12806e-43	1.77654e-27	2.24302e-07	1.46713e-25	0.172725	0.131606
103	chr6	87861261	87862481	1221	*	6	2.21421e-44	9.0175e-27	2.84267e-07	2.09896e-25	0.202203	0.15104	AL139274.2
104	chr22	32600722	32601654	933	*	5	3.98627e-53	1.60611e-17	3.48654e-12	1.92366e-24	0.210899	0.132311	RFPL2, SLC5A4-AS1
105	chr13	23309689	23310675	987	*	8	5.45597e-40	2.07394e-26	4.35932e-06	2.75632e-24	0.179374	0.122253
106	chr7	23245562	23246922	1361	*	5	7.78521e-43	6.17479e-24	2.62042e-09	6.15822e-24	0.274581	0.177936	AC005082.2, AC005082.1
107	chr8	96084821	96085994	1174	*	6	3.79875e-46	1.68528e-22	1.64426e-09	1.5696e-23	0.239377	0.133361	NDUFAF6, MIR3150BHG, AC068189.1
108	chr7	152622022	152623304	1283	*	5	6.99983e-33	1.56642e-24	1.06815e-07	1.83807e-23	0.192608	0.12923	AC006348.1
109	chr9	74061449	74062096	648	*	5	1.80548e-36	2.4534e-24	1.55058e-07	7.82067e-23	0.153165	0.101725	TRPM3
110	chr8	43131431	43132451	1021	*	5	2.02803e-37	3.55661e-24	5.59811e-08	8.34667e-23	0.232244	0.15593
111	chr2	112895559	112896214	656	*	6	1.20296e-41	2.98207e-21	2.27404e-07	1.83763e-22	0.207786	0.103063	FBLN7
112	chr1	6514605	6516324	1720	*	5	1.60149e-29	8.84457e-24	3.27632e-08	2.13782e-22	0.203513	0.136614	ESPN
113	chr17	17109640	17110641	1002	*	13	2.04028e-46	5.75452e-16	4.05627e-06	2.1656e-22	0.269813	0.106976	MPRIP, PLD6, AC055811.2
114	chr15	93277307	93278363	1057	*	6	2.27762e-37	3.51626e-24	2.32865e-06	2.67862e-22	0.188075	0.112286	FAM174B
115	chr1	63249197	63250136	940	*	7	1.18713e-46	1.92854e-15	4.53141e-08	2.88047e-22	0.23978	0.131428	ATG4C
116	chr16	30572739	30573013	275	*	5	1.13292e-38	2.12297e-23	3.59921e-08	3.93527e-22	0.176796	0.146647
117	chr5	116790447	116791458	1012	*	6	7.04915e-35	3.22444e-22	3.76962e-08	5.09548e-22	0.202683	0.117942	LINC00992
118	chr1	41981735	41982392	658	*	7	4.16655e-46	9.68096e-22	2.02393e-11	5.56672e-22	0.314175	0.115154	HIVEP3
119	chr2	8596070	8597923	1854	*	7	3.17082e-33	2.51702e-23	2.66785e-06	5.75656e-22	0.204368	0.108777	LINC00299
120	chr18	32847251	32848016	766	*	5	5.65336e-40	1.66778e-20	6.22964e-08	2.5495e-21	0.160814	0.120627	ZSCAN30
121	chr6	88756897	88758044	1148	*	6	1.29887e-45	1.36192e-17	1.76396e-09	3.81327e-21	0.275138	0.100684	AL136096.1, SPACA1
122	chr19	38885050	38886789	1740	*	7	2.66221e-27	9.22892e-22	1.85758e-06	6.24871e-21	0.197994	0.108122	SPRED3
123	chr4	74718978	74719306	329	*	6	2.06572e-34	7.35731e-23	1.6822e-05	8.51058e-21	0.121455	0.111268	PF4V1
124	chr19	50860534	50862121	1588	*	6	6.55174e-25	2.9751e-18	1.96937e-07	9.07644e-21	0.191783	0.12461	NR1H2, NAPSA
125	chr1	157164556	157165335	780	*	5	2.93501e-39	1.51257e-20	1.87609e-08	1.09841e-20	0.223977	0.103771
126	chr5	8457124	8458089	966	*	5	2.02596e-38	3.23213e-17	4.45634e-07	1.46775e-20	0.245619	0.144198	LINC02226, AC091965.1, MIR4458HG
127	chr2	129659018	129659946	929	*	6	5.05015e-34	6.06931e-21	5.10038e-06	7.72493e-20	0.156393	0.124503
128	chr5	132155233	132155965	733	*	6	1.76574e-29	2.23231e-18	4.28497e-06	1.75911e-17	0.179014	0.115266
129	chr6	168501903	168503473	1571	*	5	2.07195e-27	1.5246e-16	2.33758e-07	2.2855e-17	0.207856	0.124531	FRMD1
130	chr7	149389444	149389941	498	*	5	7.68376e-30	2.46566e-17	5.16859e-06	4.31991e-17	0.16509	0.102694
131	chr6	166422182	166422741	560	*	5	1.43397e-28	4.0881e-18	4.21515e-07	5.61012e-17	0.197671	0.101949
132	chr17	33759929	33760971	1043	*	13	2.5608e-26	3.29606e-18	0.0011386	2.13725e-16	0.1808	0.1035	SLFN12
133	chr1	19600141	19601069	929	*	5	5.82732e-31	8.28201e-15	5.94601e-09	2.70084e-16	0.254506	0.144246	AKR7L
134	chr13	100217924	100219013	1090	*	6	2.17006e-26	1.45513e-16	9.18375e-06	3.08988e-16	0.152305	0.101679
135	chr2	118616377	118618593	2217	*	9	9.53358e-24	1.67563e-14	1.46252e-05	8.34569e-16	0.204264	0.100875
136	chr16	71598553	71599556	1004	*	5	6.30662e-37	6.40949e-10	4.3943e-10	1.01259e-15	0.255793	0.104597	ZNF19, TAT-AS1
137	chr3	350602	351003	402	*	5	4.13315e-25	3.00369e-17	5.38313e-05	1.16126e-15	0.133646	0.116429	CHL1
138	chr17	42430376	42432488	2113	*	6	3.98078e-30	3.9978e-14	2.30274e-07	1.52382e-15	0.278141	0.12749	GRN, FAM171A2
139	chr10	99734081	99735202	1122	*	8	1.92047e-21	9.56538e-17	0.000642444	1.2763e-14	0.143143	0.108837	CRTAC1
140	chr4	25090198	25090665	468	*	6	8.11076e-21	1.73596e-15	0.000340443	8.82471e-14	0.207629	0.159079
141	chr1	240160972	240162334	1363	*	5	5.34433e-23	1.037e-09	1.59734e-05	5.37366e-13	0.212142	0.126439
142	chr19	852288	853540	1253	*	7	1.3569e-25	1.3511e-10	3.86598e-05	6.27314e-13	0.1796	0.104888	ELANE
143	chr7	51538921	51539678	758	*	6	2.05516e-18	3.16705e-14	0.000880271	1.73821e-12	0.123535	0.100872	AC005999.2
144	chr2	115419729	115420260	532	*	5	7.06386e-16	7.85239e-12	0.000292286	1.01795e-10	0.159609	0.113733	DPP10
145	chr21	40759534	40759694	161	*	6	3.10385e-12	9.30504e-10	0.00269956	2.03e-08	0.129439	0.110219	GET1, GET1-SH3BGR
146	chr7	158045980	158046358	379	*	5	2.17961e-11	3.69679e-09	0.0017372	4.10046e-08	-0.121715	-0.103719	PTPRN2
